# Supplementary material for: The Impact of COVID-19 on Multidrug-Resistant Bacteria at a Slovenian Tertiary Medical Center
Source: Antibiotics (Basel). 2024 Feb 23;13(3):214. doi: 10.3390/antibiotics13030214 (PMC10967484; doi:10.3390/antibiotics13030214)
Supplement: Supplementary file 1 [file antibiotics-13-00214-s001.zip]

Archive with 1 entries (1 files):
- antibiotics-2828929-supplementary.pdf
